# Supplementary material for: Secular trend in interobserver agreement of VIA diagnosis for cervical cancer screening in Nigeria
Source: PLoS One. 2018 Dec 6;13(12):e0208531. doi: 10.1371/journal.pone.0208531 (PMC6283604; doi:10.1371/journal.pone.0208531)
Supplement: S1 File — Dataset of kappa statistics on which we performed our analysis. (XLS) [file pone.0208531.s001.xls]

## Sheet: Sheet1
date	month	site_a	site_b	site_c	site_d	site_e
oct_2010	1	91	69	101	101	101
nov_2010	2	86	97	101	101	101
dec_2010	3	100	12	101	101	101
jan_2011	4	86	87	101	101	101
feb_2011	5	98	103	101	101	101
mar_2011	6	100	66	101	101	101
apr_2011	7	103	16	101	101	101
may_2011	8	100	100	101	101	101
june_11	9	91	67	101	101	101
jul_11	10	89	103	101	101	101
aug_11	11	102	102	101	101	101
sep_11	12	92	92	101	101	101
oct_11	13	84	79	101	101	101
nov_11	14	102	102	101	101	101
dec_11	15	94	100	101	101	101
jan_12	16	67	87	101	101	101
feb_12	17	102	102	101	101	101
mar_12	18	102	102	101	101	101
apr_12	19	102	102	101	101	101
may_12	20	102	102	101	101	101
jun_12	21	102	102	101	101	101
jul_12	22	102	102	101	101	101
aug_12	23	102	102	101	101	101
sep_12	24	102	102	101	101	101
oct_12	25	102	102	101	101	101
nov_12	26	102	102	101	101	101
dec_12	27	72	102	101	101	101
jan_13	28	100	100	101	101	101
feb_13	29	34	13	101	101	101
mar_13	30	65	100	101	101	101
apr_13	31	79	79	101	101	100
may_13	32	92	100	101	101	23
jun_13	33	7	5	101	101	102
jul_13	34	0	44	101	101	1
aug_13	35	91	89	100	100	102
sep_13	36	100	69	79	102	102
oct_13	37	78	78	100	0	57
nov_13	38	100	100	100	102	0
dec_13	39	100	87	102	102	102
jan_14	40	103	67	64	102	102
feb_14	41	103	103	102	0	102
mar_14	42	0	76	102	103	54
apr_14	43	102	102	102	103	0
may_14	44	103	95	103	100	102

## Sheet: Sheet2
Data dictionary	format
Date	Month_Year	Calendar month and year site was functional
month	integer	Number of months since screening program was set up at the coordinating site
site_a	integer	Weighted kappa estimate for site a for month XX; 101 = site not active; 102 = no data; 103=insufficient data
site_b	integer	Weighted kappa estimate for site b for month XX; 101 = site not active; 102 = no data; 103=insufficient data
site_c	integer	Weighted kappa estimate for site c for month XX; 101 = site not active; 102 = no data; 103=insufficient data
site_d	integer	Weighted kappa estimate for site d for month XX; 101 = site not active; 102 = no data; 103=insufficient data
site_e	integer	Weighted kappa estimate for site e for month XX; 101 = site not active; 102 = no data; 103=insufficient data
